# Supplementary material for: Identification of urban land use efficiency by indicator-SDG 11.3.1
Source: PLoS One. 2020 Dec 28;15(12):e0244318. doi: 10.1371/journal.pone.0244318 (PMC7769485; doi:10.1371/journal.pone.0244318)
Supplement: S1 Data — (XLS) [file pone.0244318.s001.xls]

## Sheet: Data
People Numbers
Township name	1990	1995	2000	2005	2010	2015
Leidian	31918	32262	32023	32026	33030	33981
Qianyuan	53642	57924	38211	50784	47702	46470
Xinan	32553	32741	32136	31392	31094	31611
Yuyue	28903	29658	29723	29498	29744	30125
Xinshi	67350	68329	68444	67120	65568	65248
Zhongguan	42696	42481	42101	41440	40842	41008
Fatou	15828	16078	16062	15736	15435	15443
Sanhe	20946	21429	21224	20932	21312	22043
Moganshan	16594	16022	15906	15463	15333	15456
Wukang	63728	73533	104091	101819	112091	117182
Luoshe	24372	24559	24043	17857	17813	18414
Built-up areas (km2)
Township Name	1990	1995	2000	2005	2010	2015
Leidian	0.640298	2.06045	3.97678	9.49663	11.9751	17.3386
Qianyuan	2.93059	3.64477	5.09395	9.7911	11.288	14.7725
Xinan	0.86194	1.32164	2.16764	4.98144	6.78506	9.14089
Yuyue	0.70597	1.15746	2.09261	4.44158	7.39854	9.39057
Xinshi	3.44776	5.15522	9.11242	15.5455	21.165	25.5917
Zhongguan	0.673134	1.68283	3.30148	6.77279	8.52734	10.1812
Fatou	0.123134	0.164179	0.166741	0.490782	1.17788	1.16515
Sanhe	0.205224	0.632089	0.917078	3.37413	3.49682	5.15996
Moganshan	0.443283	0.457442	0.500224	0.53986	1.05518	1.22063
Wukang	3.7597	6.93656	13.3143	29.7782	35.3976	41.9177
Luoshe	0.820895	1.13283	2.14263	4.72378	6.15931	8.22541
